# Supplementary material for: The Key Gene Expression Patterns and Prognostic Factors in Malignant Transformation from Enchondroma to Chondrosarcoma
Source: Front Oncol. 2021 Sep 10;11:693034. doi: 10.3389/fonc.2021.693034 (PMC8461174; doi:10.3389/fonc.2021.693034)
Supplement: Supplementary file 4 [file Table_1.xlsx]

## Sheet: Supplementary Table 1
Supplementary Table 1: DEGs between patients and healthy controls
Upregulated gene in patients				Downregulated gene in patients
Gene	log2(fold change)	-log10(P value)		Gene	log2(fold change)	-log10(P value)
PENK	5.16	6.003		ECRG4	-4.903	7.542
FOSB	3.237	2.72		CYTL1	-3.231	3.355
COL3A1	2.462	5.616		CILP	-3.214	4.778
THBS1	2.305	7.422		CHAD	-2.58	4.216
COL8A1	2.246	4.401		LOXL4	-2.573	3.505
COL11A1	2.209	3.364		PRG4	-2.538	3.584
IGFBP3	2.129	3.529		HBG2	-2.165	2.939
EFEMP1	2.102	3.198		DDIT4	-2.091	2.766
DSPG3	2.046	2.455		HBG1	-2.066	2.692
PRSS23	1.828	7.174		SERPINA5	-1.986	3.38
LOXL3	1.816	6.193		C10ORF49	-1.85	3.441
IGF2	1.794	4.383		MT1G	-1.831	3.357
CTHRC1	1.782	3.351		DDIT4L	-1.798	2.716
THBS2	1.757	3.56		GBP2	-1.779	4.394
FNDC1	1.696	3.249		SCNN1A	-1.741	2.57
COL4A1	1.687	2.496		TF	-1.731	6.047
COL12A1	1.674	3.938		TCEAL2	-1.726	2.41
SERPINH1	1.658	4.967		PCOLCE2	-1.721	3.071
CDH11	1.637	5.187		LCN2	-1.688	3.275
THBS3	1.63	5.15		ERRFI1	-1.668	3.116
COL6A3	1.608	2.765		FAM46C	-1.629	5.316
LEPREL1	1.606	2.404		TSPYL2	-1.513	3.347
SPOCK	1.581	2.551		SLC25A37	-1.469	3.118
COL16A1	1.567	3.074		PFKFB3	-1.449	2.673
TRIB3	1.563	3.208		TMOD1	-1.434	4.845
PSAT1	1.563	2.51		ZNF533	-1.419	2.696
IGFBP7	1.523	2.37		AKR1C2	-1.346	2.485
COL8A2	1.49	4.109		LAG3	-1.328	3.378
MXRA5	1.432	2.96		SOD3	-1.317	2.356
CAV1	1.413	4.321		DKFZP564O0823	-1.307	3.22
LOC390354	1.375	3.985		CLK1	-1.229	4.265
TUBA1A	1.338	5.514		FOXO1A	-1.224	3.359
CDK6	1.337	6.198		IL17RB	-1.222	5.546
CTSL1	1.326	3.424		MAOA	-1.207	4.483
PPIC	1.316	3.563		SLC13A5	-1.199	2.476
TSPAN4	1.311	6.783		MT1H	-1.195	4.974
FSTL1	1.308	3.558		CST3	-1.173	3.282
LOC401019	1.3	3.526		FLJ39155	-1.14	4.2
CPZ	1.293	3.321		HRASLS3	-1.107	4.937
MGC4677	1.289	3.954		LRRFIP1	-1.105	2.565
COL4A2	1.289	3.03		SAPS2	-1.103	5.786
COL6A1	1.271	2.672		HOXA5	-1.097	2.528
CCND1	1.27	2.39		FBXO31	-1.094	2.543
LGMN	1.267	2.409		PON3	-1.091	6.506
RPS15A	1.265	3.992		YTHDC1	-1.045	4.93
MORF4L1	1.25	4.367		March 6	-1.045	3.418
PTRF	1.244	4.389		BAT1	-1.038	4.548
CSNK1G2	1.236	5.417		ABLIM1	-1.032	5.977
EIF4G2	1.235	4.796		MLPH	-1.031	3.933
LOC644039	1.216	3.157		C5ORF4	-1.003	4.316
RPLP1	1.215	3.655		RUTBC1	-1.001	2.696
LOC401115	1.214	5.169		C9ORF111	-1	3.405
GAPDH	1.194	4.254
AMY1C	1.186	3.443
S100A10	1.174	4.298
COL9A1	1.163	2.641
LOC645345	1.157	5.975
TMEM47	1.147	3.995
HSPA8	1.139	5.099
PCBP2	1.132	6.215
PALM	1.13	4.392
HMGN2	1.125	3.852
CALU	1.116	6.238
MYH9	1.112	3.359
MCL1	1.11	3.671
FKBP9L	1.107	3.215
RAFTLIN	1.105	3.786
YBX1	1.104	5.746
RPS2	1.099	4.909
LOC646630	1.094	5.758
RCN1	1.086	6.514
LOC402694	1.08	3.792
LOC493869	1.079	4.915
ANKRD33	1.077	4.164
C1QL1	1.077	2.494
C5ORF13	1.074	2.481
PLAU	1.07	2.714
CTGF	1.066	4.362
SOCS3	1.058	3.142
P4HA1	1.056	3.42
MTHFD2	1.045	3.078
RPL5	1.044	3.29
CALM2	1.042	4.72
TNC	1.036	3.935
CSS3	1.036	3.497
GPC1	1.027	4.953
ITGB5	1.024	4.42
ITGB1	1.013	3.164
LOC440927	1.002	2.593

## Sheet: Supplementary Table 2
Supplementary Table 2: Enrichment analysis of upregulated and downregulated genes in patients compared with controls
Upregulated terms
Category	Term	Description	LogP	Gene symbols
Hallmark Gene Sets	M5930	HALLMARK EPITHELIAL MESENCHYMAL TRANSITION	-29.87	CALU,SERPINH1,CDH11,COL3A1,COL4A1,COL4A2,COL6A3,COL8A2,COL11A1,COL12A1,COL16A1,CCN2,GPC1,TNC,IGFBP3,ITGB1,ITGB5,SPOCK1,THBS1,THBS2,FSTL1,MXRA5,CTHRC1,COL6A1,COL8A1,COL9A1,EPYC,EFEMP1,IGFBP7,THBS3,FNDC1
Reactome Gene Sets	R-HSA-1474290	Collagen formation	-23.8919	SERPINH1,COL3A1,COL4A1,COL4A2,COL6A1,COL6A3,COL8A1,COL8A2,COL9A1,COL11A1,COL12A1,COL16A1,CTSL,P4HA1,P3H2,LOXL3,EFEMP1,TNC,ITGB1,ITGB5,THBS1,CAV1,CCN2,THBS2,THBS3,PLAU,CCND1,CDK6,IGF2,MCL1,CALM2,FOSB,TRIB3,YBX1,SOCS3,CTHRC1
WikiPathways	WP3888	VEGFA-VEGFR2 Signaling Pathway	-10.4394	CCND1,CALU,CAV1,CCN2,EIF4G2,GAPDH,GPC1,IGFBP3,IGFBP7,ITGB1,ITGB5,MYH9,PLAU,RCN1,P4HA1,CAVIN1
Reactome Gene Sets	R-HSA-422475	Axon guidance	-10.1495	COL3A1,COL4A1,COL4A2,COL6A1,COL6A3,COL9A1,GPC1,HSPA8,ITGB1,MYH9,RPL5,RPLP1,RPS2,RPS15A,TUBA1A,CDK6,IGFBP7,TRIB3,GPX8,CAV1,PALM,S100A10,RFTN1,PCBP2,SMARCB1,EIF4G2,YBX1,GAPDH,THBS1,PSAT1,MCL1
Reactome Gene Sets	R-HSA-381426	Regulation of Insulin-like Growth Factor (IGF) transport and uptake by Insulin-like Growth Factor Binding Proteins (IGFBPs)	-9.90092	CALU,TNC,IGF2,IGFBP3,IGFBP7,PENK,RCN1,PRSS23,FSTL1,CDH11,CDK6,COL6A1,COL11A1,CCN2,THBS3,CTHRC1,SOCS3
GO Biological Processes	GO:0031589	cell-substrate adhesion	-9.1621	CDK6,COL3A1,COL8A1,COL16A1,CCN2,ITGB1,ITGB5,PLAU,S100A10,SPOCK1,THBS1,THBS3,MYH9,LOXL3,EFEMP1,CAV1,MCL1,CCND1,CDH11,CTSL,HSPA8,PCBP2,SMARCB1,SOCS3,IGFBP3,GPC1
KEGG Pathway	ko05205	Proteoglycans in cancer	-8.03615	CCND1,CAV1,CTSL,GPC1,IGF2,ITGB1,ITGB5,PLAU,THBS1,COL3A1,COL4A2,CCN2,TNC,PENK,LGMN,NREP,FSTL1,MXRA5,CALM2,CALU,S100A10,TUBA1A,MYH9,FOSB,CAVIN1
Reactome Gene Sets	R-HSA-3000170	Syndecan interactions	-7.81889	COL3A1,TNC,ITGB1,ITGB5,THBS1,COL4A1,PLAU,IGFBP3,IGFBP7,THBS3,COL11A1,FOSB
Hallmark Gene Sets	M5909	HALLMARK MYOGENESIS	-6.84857	COL3A1,COL4A2,COL6A3,IGFBP3,IGFBP7,ITGB1,ITGB5,MYH9
GO Biological Processes	GO:0051592	response to calcium ion	-6.58171	CCND1,CALM2,CAV1,FOSB,PENK,LGMN,THBS1,TNC,ITGB1,IGFBP7,PLAU,CCN2,EIF4G2
KEGG Pathway	ko04145	Phagosome	-6.42441	CTSL,ITGB1,ITGB5,THBS1,THBS2,THBS3,TUBA1A,GPC1
GO Biological Processes	GO:0030199	collagen fibril organization	-6.25299	SERPINH1,COL3A1,COL11A1,COL12A1,LOXL3,CCN2,HSPA8,ITGB1,ITGB5,S100A10,CAV1,EFEMP1
Hallmark Gene Sets	M5924	HALLMARK MTORC1 SIGNALING	-5.66311	SERPINH1,GAPDH,P4HA1,LGMN,MTHFD2,PSAT1,TRIB3,GPX8
Hallmark Gene Sets	M5915	HALLMARK APICAL JUNCTION	-5.66311	CDH11,COL9A1,COL16A1,ITGB1,MYH9,THBS3,TSPAN4
GO Biological Processes	GO:0010810	regulation of cell-substrate adhesion	-5.41575	CDK6,COL8A1,COL16A1,PLAU,S100A10,SPOCK1,THBS1,CAV1,TNC,IGF2,LOXL3,CDH11
GO Biological Processes	GO:0001765	membrane raft assembly	-5.39616	CAV1,S100A10,RFTN1,CTSL,LGMN
KEGG Pathway	ko05222	Small cell lung cancer	-5.29353	CCND1,CDK6,COL4A1,COL4A2,ITGB1,PLAU,LOXL3,COL3A1,CALM2,IGF2
GO Biological Processes	GO:0001525	angiogenesis	-5.04006	CAV1,COL4A1,COL4A2,COL8A1,COL8A2,CCN2,ITGB1,MYH9,THBS1,THBS2,SOCS3
Canonical Pathways	M5885	NABA MATRISOME ASSOCIATED	-4.89174	SERPINH1,CTSL,GPC1,IGF2,P4HA1,PLAU,S100A10,C1QL1,FSTL1,P3H2,LOXL3,CCN2,ITGB1,PPIC
GO Biological Processes	GO:0001501	skeletal system development	-4.87014	SERPINH1,CDH11,COL3A1,COL11A1,CCN2,EPYC,EFEMP1,IGF2,THBS3
Downregulated terms
Category	Term	Description	LogP	Symbols
GO Biological Processes	GO:0098754	detoxification	-6.76438	HBG1,HBG2,MT1G,MT1H,PON3,SOD3,FOXO1,DDIT4,MAOA,AKR1C2,PFKFB3,SLC13A5
WikiPathways	WP3286	Copper homeostasis	-5.54779	FOXO1,MT1G,MT1H,SOD3,LCN2,TF,SLC25A37,SCNN1A,DDX39B,IL17RB,TSPYL2,HOXA5,FAXDC2
GO Biological Processes	GO:0071549	cellular response to dexamethasone stimulus	-4.70255	FOXO1,ERRFI1,DDIT4,AKR1C2,DDX39B,PON3,CHAD,PFKFB3,TMOD1
Hallmark Gene Sets	M5906	HALLMARK ESTROGEN RESPONSE EARLY	-4.50715	ABLIM1,SCNN1A,PLAAT3,IL17RB,MLPH,SERPINA5
GO Biological Processes	GO:0060395	SMAD protein signal transduction	-3.42772	TF,CILP,UCMA
GO Biological Processes	GO:0097164	ammonium ion metabolic process	-3.15165	AKR1C2,MAOA,PLAAT3,PNPLA7
Reactome Gene Sets	R-HSA-6785807	Interleukin-4 and Interleukin-13 signaling	-2.99912	FOXO1,LCN2,MAOA,SCNN1A,TF,CYTL1,GBP2,IL17RB
Canonical Pathways	M5884	NABA CORE MATRISOME	-2.80802	CHAD,CILP,PRG4,PCOLCE2
Canonical Pathways	M3468	NABA ECM REGULATORS	-2.03456	CST3,SERPINA5,LOXL4
GO Biological Processes	GO:0061448	connective tissue development	-2.00047	HOXA5,PLAAT3,CYTL1

## Sheet: Supplementary Table 3
Supplementary Table 3: The top 100 upregulalted genes in sarcomas
Ewing sarcoma				Leiomyosarcoma
Gene	log2(fold change)	-log10(P value)		Gene	log2(fold change)	-log10(P value)
AMER2	6.60259	21.7645		MYH11	6.30151	11.4895
NKX2-2	6.5614	28.2204		ACTG2	5.83678	15.0057
POSTN	6.34312	22.3215		CNN1	4.96253	13.9355
CCND1	6.06353	35.0825		PRUNE2	4.51034	17.3391
CDH11	6.04275	29.7986		PCP4	4.41993	6.45593
PRKCB	6.03877	21.6615		KCNMB1	4.25706	14.5143
BCL11B	5.94321	25.7959		MYLK	4.06995	11.466
TOP2A	5.77346	34.4962		CKS2	4.0639	12.2154
COL1A1	5.70457	21.6696		DES	4.04991	6.94692
NPY1R	5.60625	16.0516		TPM2	3.94929	12.6402
COL1A2	5.53138	22.9586		KIAA0101	3.75779	9.20971
RRM2	5.45329	29.0491		PLN	3.61754	6.04287
STEAP1	5.44098	19.6556		TOP2A	3.58805	7.35067
FAM84B	5.37404	22.52		NUSAP1	3.58437	8.8041
HMCN1	5.36234	22.2306		PRC1	3.50471	9.08884
ID2	5.26224	35.9469		TYMS	3.49514	9.30277
TNFAIP6	5.21423	18.9914		SMC4	3.46122	13.3872
CBX5	5.21155	49.5719		SCG5	3.44384	5.2815
TIMP1	5.17139	27.4634		CDKN2A	3.43759	9.11014
PTPN13	5.13814	21.9706		TNC	3.41038	5.69037
KDSR	5.1268	21.1226		ENO2	3.40493	12.7077
CKS2	5.09968	43.9586		HEPH	3.39436	8.50307
PCDH8	5.06298	12.9626		RASL12	3.37048	8.86328
ADRB1	5.0366	15.3072		TCEAL2	3.35031	4.767
TYMS	5.01349	34.2924		PDLIM3	3.33578	7.99568
SOX11	4.94699	14.5918		MYBL1	3.33507	9.15677
ALCAM	4.93795	26.7799		TMEM158	3.31857	8.39794
KIAA0101	4.9161	28.6364		RRM2	3.30679	7.44491
PRSS35	4.88643	14.4685		CYFIP2	3.27516	5.91364
HOOK1	4.85563	17.9431		CENPU	3.22746	8.38934
KIAA1456	4.85344	18.2774		MICAL1	3.15581	9.1152
CCND2	4.84982	29.4921		NAV2	3.08139	10.6021
SRSF7	4.83515	34		DTL	3.06427	8.35458
EZH2	4.8301	28.4045		FLNA	3.04703	12.762
DKK2	4.79768	13.4711		PPP1R12B	3.03414	9.31605
PAPPA	4.78749	16.4881		RACGAP1	3.03241	10.9747
SPP1	4.74354	12.0074		ALCAM	3.02858	9.32422
EDIL3	4.73322	17.6946		BAG2	2.99975	9.44129
SMA4	4.72713	35.2976		SCRG1	2.99548	3.89963
HACD3	4.69727	50.2076		BCHE	2.97969	3.20482
PCDH17	4.65934	21.9586		RFC4	2.95801	12.0177
PAX7	4.61058	20.7799		BARD1	2.94326	10.8069
ADGRG2	4.61017	9.26281		INHBA	2.9313	6.15802
PRR11	4.6097	26.9031		TPM1	2.93031	9.51145
ZSWIM6	4.59134	36.6108		TMSB15B///TMSB15A	2.91984	6.06399
WASF1	4.55136	22.9872		GREM1	2.90589	2.97469
RACGAP1	4.54327	37.0964		FAM129A	2.90578	8.81816
NR0B1	4.53771	11.8268		WFDC1	2.87591	6.3851
CBX4	4.5231	39.2055		CAPN6	2.86735	4.32239
COL11A1	4.52199	12.0867		MYL9	2.85008	12.7399
ATP1A1	4.51649	24.1018		LMOD1	2.83419	8.23508
DAPK1	4.51356	21.4067		PRPS2	2.83294	8.18575
CLEC11A	4.51081	19.1864		PKM	2.80128	11.3116
ATP11C	4.49571	38.4056		COL1A2	2.7918	8.72354
CENPU	4.4794	29.289		PDLIM7	2.77872	11.6882
HOXD10	4.44783	19.7545		CALD1	2.76988	11.3799
RBM11	4.44002	13.5272		EMILIN1	2.76878	12.6073
CYP26B1	4.44001	11.8729		ACTA1	2.75764	2.41454
GUSBP9	4.42225	25.7852		PTN	2.73528	7.47756
SLC25A6	4.4092	45.1918		CSRP1	2.72541	11.9208
SPIN1	4.40853	41.5986		ACTA2	2.70412	13.8894
CDK1	4.39107	33.8508		ZWINT	2.69919	7.53018
PNMA2	4.38515	16.8153		BGN	2.69149	8.21968
LY96	4.35452	22.1824		ST5	2.66431	13.4401
BDP1	4.34483	15.6778		FN1	2.62162	11.857
FN1	4.33621	26.6073		SULF1	2.61221	5.70553
SNORD77	4.32899	31.6289		DPYSL3	2.6075	11.1838
ABHD6	4.3098	20.9914		C9orf3	2.59863	12.3054
LOC100272216	4.29503	27.7167		ASPM	2.5629	6.31966
VRK1	4.28843	30.3045		RAB23	2.55984	5.84164
FKBP11	4.26527	39.2366		FHOD3	2.54841	6.52288
PPIB	4.26303	41.1871		KCNMA1	2.54029	8.27491
GGH	4.23522	35.6478		PPP1R3C	2.5284	7.22403
GAS1	4.20118	16.4202		GABBR2	2.52183	2.3098
CCDC171	4.19127	12.7328		CCNE2	2.51888	5.46852
ZDHHC21	4.18861	17.1457		HSPA2	2.50821	3.91009
PRC1	4.17581	29.8928		CDC42EP3	2.50009	6.68613
UHMK1	4.15212	23.342		MLLT11	2.49716	6.0846
ZFAS1	4.14281	37.5302		TGFB1I1	2.48975	13.1457
COL5A2	4.14133	17.7959		TRAF5	2.4874	10.5528
ID4	4.13824	15.1612		TES	2.47703	5.26922
SORD	4.13128	20.9318		COL4A5	2.47627	4.64016
MYEF2	4.12847	18.384		PCNA	2.45466	9.59517
DTL	4.11652	24.1469		REEP1	2.4515	7.47237
GUSBP3	4.1047	20.1605		SMTN	2.44572	7.54975
ZIC2	4.0908	17.2411		COL1A1	2.43272	4.20066
TNFRSF10B	4.08221	28.3045		ITGA8	2.41585	4.23508
BGN	4.0788	24.8041		TAGLN	2.41448	11.1884
PEG3	4.07211	8.284		AHNAK2	2.41301	6.72125
PAIP1	4.06789	40.0883		COL8A2	2.39832	6.93554
SNORA11E	4.06395	25.5884		SHOX2	2.3961	5.65758
BUB1B	4.05949	26.8097		SUPT20H///DES	2.37796	5.21824
HIST1H2BJ	4.04278	13.4353		RAI14	2.37571	10.0595
BASP1	4.02762	21.3979		NUCB2	2.37263	11.8013
LAMB1	4.01494	27.9666		LTBP1	2.3628	9.94692
SOX4	4.01192	29.0164		LOC100996693///SPEG	2.34609	9.9431
ENPP1	4.01099	10.5058		FHL2	2.34319	14.8356
PAPSS1	4.00379	46.0675		CTPS1	2.33845	9.05355
XG	4.00187	11.5607		CA12	2.33382	3.6968
SFRP2	3.98875	7.06349		NRXN3	2.3318	5.03012

## Sheet: Supplementary Table 4
Supplementary Table 4: The top 100 upregulated and downregulated genes in CS compared with EC
The top 100 upregulated genes				The top 100 downregulated genes
Gene	logFC	P.Value		Gene	logFC	P.Value
TGFBI	1.78	0.0342		COL2A1	-3	0.0204
IGFBP4	1.62	0.0227		FRZB	-2.98	0.00547
DDIT4	1.49	0.00163		HBA2	-2.36	0.00925
BASP1	1.45	0.0187		FGFBP2	-2.35	0.00739
C1QB	1.35	0.0319		CYTL1	-2.26	0.00383
MFAP5	1.31	0.013		HBA1	-2.21	0.0177
HMOX1	1.27	0.0486		FOSB	-2.21	0.0191
CD163	1.25	0.0268		HBB	-2.04	0.0202
TAGLN	1.24	0.0159		LECT1	-1.95	0.0346
C1QC	1.24	0.0428		CHRDL2	-1.79	0.0115
PLIN2	1.23	0.00529		COL9A2	-1.68	0.0437
ACTA2	1.22	0.011		CHAD	-1.67	0.000347
FHL2	1.22	0.0149		FGFR3	-1.62	0.0217
LYZ	1.21	0.0214		PTH1R	-1.58	0.0134
ANGPTL4	1.2	0.0281		BGLAP	-1.57	0.0221
COL5A1	1.2	0.0406		NFKBIZ	-1.54	0.000561
CA12	1.2	0.0423		PSAT1	-1.41	0.00441
SRGN	1.19	0.00997		FAM129A	-1.38	0.0044
THY1	1.14	0.0177		EGR1	-1.35	0.00895
ID3	1.09	0.00952		SLPI	-1.32	0.0453
SPON1	1.08	0.0213		EFHD1	-1.31	0.0017
LGALS1	1.08	0.026		CD24	-1.3	0.00646
SLCO2B1	1.06	0.0133		LMO4	-1.26	0.000418
CTSB	1.02	0.0118		PCOLCE2	-1.26	0.00685
MS4A6A	1.01	0.0412		SERPINA1	-1.25	0.0497
TIMP1	1	0.00265		FOXA2	-1.23	0.0024
CD248	1	0.013		STK26	-1.23	0.00557
IFITM3	0.957	0.0152		TGFBR3	-1.22	0.00287
DCN	0.946	0.0407		SLC44A2	-1.2	0.00361
FCER1G	0.934	0.037		GLDN	-1.19	0.000725
PLAU	0.929	0.00308		KCNS1	-1.17	0.0141
TPM2	0.925	0.0222		DDIT4L	-1.15	0.00435
HOXC6	0.898	0.0107		SCIN	-1.15	0.00467
HLA-DMA	0.871	0.0489		HS3ST3A1	-1.12	0.00896
TYMP	0.865	0.0252		P3H2	-1.11	0.0163
TUBB	0.863	0.00106		CCNL1	-1.08	0.00213
IGFBP7	0.86	0.0434		MSMP	-1.07	0.0158
C1orf162	0.854	0.0204		SLC27A2	-1.07	0.0246
TUBB3	0.846	0.00796		SLC14A1	-1.07	0.0325
ACTB	0.844	0.00649		KCNMA1	-1.05	0.0114
FCGR2A	0.839	0.0225		CCPG1	-1.01	0.00307
RAB23	0.837	0.00691		DKK1	-0.998	0.0179
ERRFI1	0.835	0.0294		COBLL1	-0.989	0.00637
TUBA1C	0.834	0.00817		SCRG1	-0.989	0.026
COL6A2	0.826	0.0337		SLC7A2	-0.984	0.00487
TMSB10	0.805	0.0107		PAPSS2	-0.966	0.0295
ACTG1	0.803	0.0177		COLGALT2	-0.963	0.00992
GAS1	0.8	0.0468		TIPARP	-0.958	0.00309
CMIP	0.799	0.0283		PDPN	-0.952	0.0321
TOP2A	0.789	0.0205		FBXO2	-0.945	0.04
IFITM2	0.776	0.0234		FOXC1	-0.925	0.0067
WISP2	0.771	0.0233		RN7SK	-0.92	0.00432
ALDOA	0.763	0.0134		ASNS	-0.895	0.0278
CTSC	0.758	0.025		COL9A3	-0.886	0.0477
TPM1	0.757	0.0212		GPSM2	-0.884	0.00395
HAVCR2	0.75	0.0233		COL8A2	-0.88	0.0101
CD68	0.749	0.0159		ZBTB20	-0.871	0.0106
LY96	0.742	0.00676		JADE1	-0.866	0.000451
LOC554223	0.742	0.0427		PTCH1	-0.844	0.00426
CYBA	0.742	0.0489		RBP4	-0.835	0.00768
COL4A2	0.738	0.0451		S100A13	-0.834	0.00637
PDGFRB	0.737	0.0153		CIRBP	-0.822	0.00961
VCAN	0.737	0.0295		SSTR2	-0.818	0.012
MS4A7	0.735	0.0161		IL17D	-0.816	0.007
LYVE1	0.731	0.0173		PRKCZ	-0.811	0.00797
IFI30	0.72	0.0235		RXRA	-0.81	0.00824
C1orf54	0.718	0.017		MT1E	-0.81	0.0406
ITGB2	0.71	0.0485		GPT2	-0.802	0.015
TNFAIP6	0.707	0.00588		PER2	-0.801	0.00153
SLFN11	0.703	0.00635		HRCT1	-0.798	0.012
GPX1	0.675	0.0176		GPC6	-0.795	0.0236
LOC648024	0.673	0.00571		SRSF6	-0.787	0.00215
LOC652025	0.67	0.00322		CRY2	-0.78	0.00174
VMP1	0.664	0.00513		EXTL1	-0.78	0.012
CLIC1	0.662	0.00442		PDGFD	-0.779	0.024
PFN1	0.659	0.0346		COL27A1	-0.77	0.0134
CD74	0.657	0.0498		GP1BB	-0.768	0.0272
C1QA	0.647	0.0334		KLF2	-0.768	0.0326
LOC375295	0.645	0.0271		ATF4	-0.766	0.0303
FSTL1	0.625	0.0327		PID1	-0.758	0.0103
CXCR4	0.624	0.0452		MYO5C	-0.756	0.0036
TUBA1B	0.622	0.0244		TIGA1	-0.755	0.0247
TYMS	0.615	0.0452		HSPA1B	-0.74	0.0126
IRX3	0.612	0.0499		NGEF	-0.737	0.000685
MYH9	0.607	0.0189		TIAM2	-0.734	0.013
GLIPR1	0.607	0.021		LIMCH1	-0.731	0.00545
LOC647000	0.599	0.0193		PAM	-0.73	0.0244
KIAA0101	0.599	0.0244		BHLHE41	-0.727	0.00169
MGST2	0.597	0.012		LINC00936	-0.727	0.00266
LOC341457	0.597	0.0171		S100A1	-0.721	0.0476
ARPC1B	0.596	0.00549		DNAJB9	-0.72	0.00199
SCG2	0.596	0.0413		PDCD4	-0.719	0.0309
LY6E	0.594	0.0223		PLXNB1	-0.713	0.011
TPM4	0.594	0.027		HS.193784	-0.702	0.00159
KCTD5	0.589	0.032		CYR61	-0.695	0.0344
TPST2	0.582	0.00557		WFS1	-0.69	0.0255
C1R	0.577	0.0439		ITM2C	-0.687	0.0247
ADAM19	0.576	0.0356		SLC8A3	-0.684	0.022
PLA2G7	0.571	0.0388		MKX	-0.673	0.0392
TGM2	0.569	0.0379		RGMA	-0.672	0.0159

## Sheet: Supplementary Table 5
Supplementary Table 5: Enrichment analysis of upregulated and downregulated genes in CS compared with EC
Upregulated terms
Category	Term	Description	LogP	Symbols
Hallmark Gene Sets	M5930	HALLMARK EPITHELIAL MESENCHYMAL TRANSITION	-28.1192	ACTA2,COL4A2,COL5A1,COL6A2,VCAN,DCN,GAS1,IGFBP4,LGALS1,PDGFRB,TAGLN,TGFBI,TGM2,THY1,TIMP1,TPM1,TPM2,TPM4,SCG2,MFAP5,BASP1,GLIPR1,FSTL1
Hallmark Gene Sets	M5891	HALLMARK HYPOXIA	-15.4857	PLIN2,ALDOA,CA12,COL5A1,DCN,HMOX1,MYH9,TGFBI,TGM2,CXCR4,TPST2,CCN5,ANGPTL4,ERRFI1,DDIT4,VCAN,ITGB2,FCER1G,PLAU,SPON1,LY96,COL4A2,PDGFRB
KEGG Pathway	ko04145	Phagosome	-11.2134	ACTB,ACTG1,C1R,CYBA,FCGR2A,HLA-DMA,ITGB2,TUBA1B,TUBB3,TUBA1C,TUBB
Canonical Pathways	M5884	NABA CORE MATRISOME	-10.9007	COL4A2,COL5A1,COL6A2,VCAN,DCN,IGFBP4,IGFBP7,SRGN,TGFBI,TNFAIP6,MFAP5,CCN5,SPON1
WikiPathways	WP2272	Pathogenic Escherichia coli infection	-10.7998	ACTB,ACTG1,ARPC1B,TUBA1B,TUBB3,LY96,TUBA1C,TUBB,MYH9,CD74,CTSC,CTSB,IFI30,COL4A2,COL5A1,COL6A2,PFN1,CXCR4,CYBA,PDGFRB,PLIN2,ITGB2,CD163,GAS1
WikiPathways	WP3937	Microglia Pathogen Phagocytosis Pathway	-10.1026	C1QA,C1QB,C1QC,CYBA,FCER1G,ITGB2,ARPC1B,C1R,FCGR2A,HLA-DMA,LY96,GAS1,MYH9,PLAU,SRGN,ADAM19,SPON1,COL5A1,TUBA1B,CD74,CTSC,HAVCR2,TUBB,HMOX1,ACTB,ACTG1,CD163,LGALS1
GO Biological Processes	GO:0002274	myeloid leukocyte activation	-9.9727	ALDOA,C1QA,CD68,CD74,CTSC,CTSB,CYBA,FCER1G,FCGR2A,HMOX1,ITGB2,LYZ,PLAU,TNFAIP6,GLIPR1,HAVCR2,TUBB,LGALS1,MYH9,SRGN,TIMP1
GO Biological Processes	GO:0009611	response to wounding	-9.57112	ACTB,ACTG1,CLIC1,COL5A1,DCN,FCER1G,GPX1,HMOX1,ID3,LGALS1,MYH9,PDGFRB,PLAU,TIMP1,TPM1,CXCR4,LYVE1,ITGB2,PFN1,ARPC1B,FCGR2A,CYBA,THY1,VCAN,TGFBI,TGM2,ACTA2,CD163,CTSB,HLA-DMA,HAVCR2,MGST2,COL4A2,IGFBP4,ERRFI1,DDIT4,IRX3,COL6A2,LYZ
GO Biological Processes	GO:0001944	vasculature development	-8.81801	ACTA2,ACTG1,COL4A2,COL5A1,DCN,TYMP,GPX1,HMOX1,ITGB2,MYH9,PDGFRB,TGFBI,THY1,CXCR4,SCG2,ANGPTL4,ERRFI1,PFN1,FSTL1,TIMP1
Hallmark Gene Sets	M5921	HALLMARK COMPLEMENT	-8.71348	C1QA,C1QC,C1R,CTSC,COL4A2,CTSB,FCER1G,PFN1,TIMP1,PLA2G7,C1QB,LGALS1,PLAU,TGM2,ADAM19,FSTL1,ANGPTL4
WikiPathways	WP4146	Macrophage markers	-7.78226	CD68,CD74,LYZ,CD163
GO Biological Processes	GO:0032103	positive regulation of response to external stimulus	-7.68856	CD74,CTSC,CYBA,MGST2,PDGFRB,TGM2,CXCR4,SCG2,PLA2G7,LY96,HAVCR2,ACTG1,HMOX1,PFN1,PLAU,THY1,TNFAIP6,FCER1G,ITGB2,MYH9,TYMP,TUBB3
GO Biological Processes	GO:0002253	activation of immune response	-7.37837	ACTB,ACTG1,C1QA,C1QB,C1QC,C1R,CTSB,CYBA,FCER1G,FCGR2A,ITGB2,THY1,ARPC1B,LY96,HAVCR2,CTSC,MGST2,TGM2,PLA2G7,CD74,LGALS1,TOP2A,CD68,DCN,GPX1,LYZ,HMOX1,SRGN,ERRFI1
Canonical Pathways	M169	PID INTEGRIN2 PATHWAY	-7.31133	FCGR2A,ITGB2,PLAU,TGFBI,THY1,PDGFRB,CD74,HLA-DMA,SRGN,TIMP1,MYH9,ACTG1,LYVE1,LGALS1,TPST2,ERRFI1
Reactome Gene Sets	R-HSA-1474244	Extracellular matrix organization	-7.0282	COL4A2,COL5A1,COL6A2,VCAN,CTSB,DCN,ITGB2,TIMP1,MFAP5,ADAM19,TGFBI,PLA2G7,PLAU,TGM2,PDGFRB,IGFBP7,MYH9,TAGLN,TPM2,DDIT4
Reactome Gene Sets	R-HSA-8957275	Post-translational protein phosphorylation	-7.01054	VCAN,IGFBP4,IGFBP7,LGALS1,TIMP1,SCG2,FSTL1,VMP1,HAVCR2
WikiPathways	WP383	Striated Muscle Contraction Pathway	-6.69598	ACTA2,ACTG1,TPM1,TPM2,TPM4,ALDOA,COL5A1,GPX1,PDGFRB,PFN1,MFAP5,TMSB10,ARPC1B,ACTB,CYBA,HMOX1,CXCR4,ERRFI1,MYH9
GO Biological Processes	GO:0046596	regulation of viral entry into host cell	-6.52547	CD74,LGALS1,LY6E,IFITM3,IFITM2,CYBA,TIMP1,TOP2A,CXCR4,LY96,HAVCR2,C1R,HLA-DMA,TNFAIP6,IFI30,TYMS,FCER1G,LYZ,DDIT4,SLFN11,ACTA2
WikiPathways	WP3888	VEGFA-VEGFR2 Signaling Pathway	-6.49304	ACTG1,ALDOA,CLIC1,FHL2,GPX1,IGFBP7,MYH9,PFN1,PLAU,TMSB10,TUBA1C
GO Biological Processes	GO:0007568	aging	-5.95478	C1QA,CD68,CTSC,COL4A2,DCN,ITGB2,PDGFRB,TIMP1,TYMS,CD74,HAVCR2,DDIT4
Downregulated terms
Category	Term	Description	LogP	Symbols
GO Biological Processes	GO:0001501	skeletal system development	-14.0788	BGLAP,CHAD,COL2A1,COL9A2,EXTL1,FGFR3,FOXC1,FRZB,CCN1,PLXNB1,PTH1R,RBP4,PAPSS2,CNMD,CHRDL2,TIPARP,CYTL1,COL27A1,SCIN,EGR1,PDGFD,PTCH1,HSPA1B,ITM2C
Reactome Gene Sets	R-HSA-1650814	Collagen biosynthesis and modifying enzymes	-9.97825	COL2A1,COL8A2,COL9A2,COL9A3,COLGALT2,PCOLCE2,P3H2,COL27A1,BGLAP,CHAD,CCN1,GLDN,GP1BB,EGR1,FGFR3,FOSB,PRKCZ,PDGFD,FGFBP2,SLC8A3,ATF4,RXRA,FOXC1,PDPN,PLXNB1,NGEF,RGMA,CD24
GO Biological Processes	GO:0010035	response to inorganic substance	-8.08869	ATF4,BGLAP,FOSB,HBA1,HBA2,HBB,KCNMA1,MT1E,PAM,PTCH1,S100A13,KLF2,STK26,PDGFD,CCN1,TIPARP
GO Biological Processes	GO:0009636	response to toxic substance	-7.51889	ASNS,ATF4,BGLAP,EGR1,HBA1,HBA2,HBB,KCNMA1,MT1E,RBP4,KLF2,STK26,PDGFD,HSPA1B,CCN1,PID1
GO Biological Processes	GO:0008285	negative regulation of cell proliferation	-7.15876	FRZB,HSPA1B,PLXNB1,PTCH1,PTH1R,RBP4,SSTR2,TGFBR3,PER2,PDPN,CNMD,FBXO2,PDCD4,P3H2,SCIN
GO Biological Processes	GO:0001503	ossification	-6.69725	ATF4,BGLAP,COL2A1,FGFR3,FOXC1,CCN1,PLXNB1,PTCH1,PTH1R,DKK1,CHRDL2,PCOLCE2,GLDN
GO Biological Processes	GO:0010942	positive regulation of cell death	-6.54123	ATF4,EGR1,FRZB,HBA1,HBA2,HBB,CCN1,KCNMA1,DKK1,NGEF,TIAM2,PDCD4,ITM2C,SCIN
Hallmark Gene Sets	M5907	HALLMARK ESTROGEN RESPONSE LATE	-6.21958	FGFR3,FOXC1,SERPINA1,PLXNB1,WFS1,PAPSS2,SLC27A2,PDCD4,SLC7A2,TIPARP
GO Biological Processes	GO:0001101	response to acid chemical	-5.6269	ASNS,EGR1,PTCH1,RBP4,RXRA,TGFBR3,KLF2,PID1,PDGFD,FOXC1,FRZB,PAM,LMO4
GO Biological Processes	GO:0003007	heart morphogenesis	-5.62627	COL2A1,FOXC1,CCN1,PTCH1,RBP4,TGFBR3,DKK1,PDCD4,ATF4,BGLAP,EGR1,PTH1R,WFS1,PER2,CYTL1,CHAD,PLXNB1,PAM,LMO4,FRZB,FOXA2,FGFR3,COL27A1,TIPARP,COL9A3,KLF2,PDGFD,PRKCZ,BHLHE41,MKX
GO Biological Processes	GO:0032922	circadian regulation of gene expression	-5.38092	ATF4,CRY2,EGR1,PER2,BHLHE41,KCNMA1,RXRA,PAM,ASNS,CIRBP
GO Biological Processes	GO:0071363	cellular response to growth factor stimulus	-5.0933	BGLAP,COL2A1,EGR1,FGFR3,FOXC1,CCN1,PRKCZ,TGFBR3,CNMD,PDCD4,RGMA,PDGFD,DKK1
GO Biological Processes	GO:0072001	renal system development	-5.03387	EGR1,FOXC1,PTCH1,RBP4,WFS1,TIPARP,PDGFD,CD24,FGFR3,CCN1,PRKCZ,LMO4,MAP3K14,DKK1,TGFBR3,PDCD4,SLC8A3,CCNL1
GO Biological Processes	GO:0071407	cellular response to organic cyclic compound	-4.98429	ATF4,BGLAP,CRY2,EGR1,PTCH1,RXRA,SLC8A3,SSTR2,KLF2,TIPARP,PTH1R,DKK1,CCN1,DNAJB9,PRKCZ,MAP3K14,EFHD1,HSPA1B,PDCD4,IL17D,CD24
Canonical Pathways	M5885	NABA MATRISOME ASSOCIATED	-4.83204	FRZB,SERPINA1,PLXNB1,S100A1,S100A13,SLPI,GPC6,CHRDL2,IL17D,P3H2,PDGFD,FGFBP2
GO Biological Processes	GO:0034620	cellular response to unfolded protein	-4.80169	ASNS,ATF4,EXTL1,HSPA1B,DNAJB9,WFS1,PSAT1,FBXO2,NIBAN1,TGFBR3,DKK1,PDCD4,STK26,RGMA,EFHD1,EGR1,PER2
GO Biological Processes	GO:0001944	vasculature development	-4.63732	COL8A2,EGR1,FOXC1,CCN1,S100A1,TGFBR3,KLF2,PDPN,CNMD,TIPARP,PDCD4,PDGFD
GO Biological Processes	GO:0045926	negative regulation of growth	-4.55215	FGFR3,FRZB,HSPA1B,MT1E,PTCH1,RBP4,JADE1,FOXC1,TGFBR3,WFS1,CRY2,FOXA2,ZBTB20,PRKCZ,CYTL1,RXRA
GO Biological Processes	GO:0070482	response to oxygen levels	-4.14779	ATF4,EGR1,KCNMA1,PAM,SLC8A3,TGFBR3,PDPN,CD24,MT1E,PTH1R,WFS1
Hallmark Gene Sets	M5890	HALLMARK TNFA SIGNALING VIA NFKB	-4.08643	EGR1,FOSB,CCN1,KLF2,TIPARP,CCNL1
